# Supplementary material for: Construction and Biological Characteristics of a Quadruple Gene-Deleted Strain of Orf Virus as a Vaccine Candidate
Source: Viruses. 2025 May 27;17(6):760. doi: 10.3390/v17060760 (PMC12197802; doi:10.3390/v17060760)
Supplement: Supplementary file 1 [file viruses-17-00760-s001.zip]

Archive with 1 entries (1 files):
- viruses-3542310-supplementary.pdf
